# Supplementary material for: Implementation Gaps in Public Outpatient Drug Programs: A Survey of Physicians in Urban Primary Care in Kazakhstan
Source: Int J Environ Res Public Health. 2026 Feb 24;23(3):279. doi: 10.3390/ijerph23030279 (PMC13026545; doi:10.3390/ijerph23030279)
Supplement: Supplementary file 1 [file ijerph-23-00279-s001.zip]

Archive with 1 entries (1 files):
- ijerph-4128854-supplementary.pdf
